# Supplementary material for: Diagnostic Value of Serum Lactate Dehydrogenase Level Measured in the Emergency Department in Predicting Clinical Outcome in Out-of-Hospital Cardiac Arrest: A Multicenter, Observational Study
Source: J Clin Med. 2023 Apr 20;12(8):3006. doi: 10.3390/jcm12083006 (PMC10146741; doi:10.3390/jcm12083006)
Supplement: Supplementary file 1 [file jcm-12-03006-s001.zip]

Archive with 1 entries (1 files):
- jcm-2337972-supplementary.pdf
